# Supplementary material for: Biallelic variants in SREK1 downregulating SNORD115 and SNORD116 cause a Prader-Willi–like syndrome
Source: J Clin Invest. 2025 Jun 22;135(16):e191008. doi: 10.1172/JCI191008 (PMC12352886; doi:10.1172/JCI191008)
Supplement: Supporting data values [file jci-135-191008-s293.xlsx]

## Sheet: Fig 1D
Sample Name	Target Name	CT	gene - HK	average tech rep WT	average WT	DDCT	2^-DDCT	average tech rep
WT1	SNORD116_a	24.2395	0.173822	0.465455	0.947169	-0.773347	1.70923	1.62816
WT1	SNORD116_b	24.6299	0.564251	0.725385	1.41778	-0.853527	1.80691	1.98009
WT1	SNORD115	24.701	0.635344	1.95773	2.02003	-1.38469	2.61115	1.42718
WT1	GAPDH	24.0657	0
WT1	SNORD116_a	23.9802	0.109709			-0.83746	1.7869
WT1	SNORD116_b	24.3038	0.433397			-0.984381	1.97846
WT1	SNORD115	24.7803	0.909855			-1.11018	2.15872
WT1	GAPDH	23.8704	0
WT2	SNORD116_a	23.0875	0.382221	0.919157		-0.564948	1.47933	1.09988
WT2	SNORD116_b	23.5787	0.873344	1.63519		-0.544434	1.45845	0.94976
WT2	SNORD115	23.739	1.03368	1.72218		-0.986354	1.98117	1.3505
WT2	GAPDH	22.7053	0
WT2	SNORD116_a	22.7893	0.339468			-0.607701	1.52383
WT2	SNORD116_b	23.5602	1.1104			-0.307373	1.23745
WT2	SNORD115	23.5968	1.14703			-0.873	1.83147
WT2	GAPDH	22.4498	0
WT3	SNORD116_a	24.316	1.34872	1.4569		0.401555	0.757042	0.709738
WT3	SNORD116_b	24.3477	1.38039	1.89276		-0.0373859	1.02625	0.783847
WT3	SNORD115	24.58	1.61263	2.38018		-0.407395	1.32629	0.91196
WT3	GAPDH	22.9673	0
WT3	SNORD116_a	24.0476	1.17425			0.227081	0.854362
WT3	SNORD116_b	24.1622	1.28882			-0.128954	1.0935
WT3	SNORD115	24.372	1.4987			-0.521335	1.43528
WT3	GAPDH	22.8733	0
E601K2	SNORD116_a	23.7546	0.733496			-0.213673	1.15964	1.31223
E601K2	SNORD116_b	26.296	3.27482			1.85704	0.276042	1.32507
E601K2	SNORD115	22.9848	-0.0363693			-2.0564	4.15947	3.03889
E601K2	GAPDH	23.0211	0
E601K2	SNORD116_a	23.6555	0.537497			-0.409673	1.32838
E601K2	SNORD116_b	23.8275	0.709576			-0.708202	1.63377
E601K2	SNORD115	23.834	0.716061			-1.30397	2.46907
E601K2	GAPDH	23.118	0
E601K2	SNORD116_a	23.7364	0.412436			-0.534734	1.44867
E601K2	SNORD116_b	23.6953	0.371361			-1.04642	2.06539
E601K2	SNORD115	24.0289	0.704966			-1.31506	2.48813
E601K2	GAPDH	23.324	0
E601K3	SNORD116_a	24.3813	1.74364			0.796468	0.575757	0.897596
E601K3	SNORD116_b	24.0635	1.42583			0.00805473	0.994432	1.06027
E601K3	SNORD115	24.683	2.04542			0.0253879	0.982556	1.0175
E601K3	GAPDH	22.6376	0
E601K3	SNORD116_a	23.959	1.16734			0.220174	0.858462
E601K3	SNORD116_b	24.0524	1.26069			-0.157091	1.11504
E601K3	SNORD115	24.8043	2.01264			-0.00738798	1.00513
E601K3	GAPDH	22.7917	0
E601K3	SNORD116_a	23.6138	0.615385			-0.331784	1.25857
E601K3	SNORD116_b	24.3168	1.31836			-0.0994167	1.07134
E601K3	SNORD115	24.9279	1.92943			-0.0906037	1.06482
E601K3	GAPDH	22.9985	0
E601K4	SNORD116_a	23.7339	1.09849			0.151317	0.900428	1.11995
E601K4	SNORD116_b	23.5476	0.912167			-0.505611	1.41972	1.82412
E601K4	SNORD115	24.3443	1.7088			-0.311227	1.24076	1.38271
E601K4	GAPDH	22.6354	0
E601K4	SNORD116_a	23.4723	0.748373			-0.198796	1.14774
E601K4	SNORD116_b	23.3448	0.620949			-0.796829	1.73728
E601K4	SNORD115	24.2897	1.56581			-0.454219	1.37004
E601K4	GAPDH	22.7239	0
E601K4	SNORD116_a	23.4685	0.525505			-0.421664	1.33947
E601K4	SNORD116_b	23.2047	0.261702			-1.15608	2.22851
E601K4	SNORD115	24.3545	1.41154			-0.608491	1.52466
E601K4	GAPDH	22.943	0
WT1	SNORD116_a	24.0038	1.96632			1.01915	0.493408
WT1	SNORD116_b	24.374	2.33651			0.918734	0.528973
WT1	SNORD115	24.8763	2.83884			0.818807	0.566911
WT1	GAPDH	22.0375	0
WT1	SNORD116_a	23.5511	-0.388029			-1.3352	2.5231
WT1	SNORD116_b	23.5065	-0.432621			-1.8504	3.606
WT1	SNORD115	27.386	3.44688			1.42685	0.371942
WT1	GAPDH	23.9391	0
WT2	SNORD116_a	22.9903	1.29139			0.344222	0.787733
WT2	SNORD116_b	23.8951	2.19625			0.778475	0.582983
WT2	SNORD115	23.9694	2.27048			0.250445	0.840637
WT2	GAPDH	21.6989	0
WT2	SNORD116_a	23.2168	1.66355			0.716376	0.608624
WT2	SNORD116_b	23.914	2.36075			0.942976	0.520159
WT2	SNORD115	23.9908	2.43753			0.417501	0.748721
WT2	GAPDH	21.5532	0
WT3	SNORD116_a	23.4549	1.60086			0.653693	0.635651
WT3	SNORD116_b	23.9021	2.04812			0.630339	0.646025
WT3	SNORD115	24.8845	3.03054			1.01051	0.49637
WT3	RPS28	26.3543	4.50027
WT3	GAPDH	21.854	0
WT3	SNORD116_a	23.4195	1.70375			0.75658	0.591898
WT3	SNORD116_b	24.5695	2.85371			1.43593	0.369608
WT3	SNORD115	25.0946	3.37886			1.35883	0.389899
WT3	GAPDH	21.7158	0
P95L1	SNORD116_a	22.3837	1.50405			0.556884	0.679769	0.593107
P95L1	SNORD116_b	24.6854	3.80572			2.38794	0.191055	0.310203
P95L1	SNORD115	23.9283	3.04861			1.02858	0.490193	0.580924
P95L1	GAPDH	20.8797	0
P95L1	SNORD116_a	23.4485	1.92869			0.981525	0.506444
P95L1	SNORD116_b	24.1573	2.63755			1.21977	0.42935
P95L1	SNORD115	24.114	2.59424			0.574206	0.671656
P95L1	GAPDH	21.5198	0
P95L2/4	SNORD116_a	22.874	2.15557			1.2084	0.432749	0.487049
P95L2/4	SNORD116_b	23.4598	2.74132			1.32355	0.399552	0.39269
P95L2/4	SNORD115	23.4418	2.72328			0.703254	0.614185	0.611221
P95L2/4	GAPDH	20.7185	0
P95L2/4	SNORD116_a	22.5921	1.83254			0.885368	0.54135
P95L2/4	SNORD116_b	23.5513	2.79175			1.37397	0.385829
P95L2/4	SNORD115	23.4968	2.73728			0.71725	0.608256
P95L2/4	GAPDH	20.7596	0
P95L3	SNORD116_a	24.5207	2.24031			1.29315	0.40806	0.413486
P95L3	SNORD116_b	25.3401	3.05972			1.64194	0.320426	0.327913
P95L3	SNORD115	25.36	3.07957			1.05954	0.479787	0.423115
P95L3	GAPDH	22.2804	0
P95L3	SNORD116_a	24.5316	2.20245			1.25528	0.418912
P95L3	SNORD116_b	25.323	2.99382			1.57604	0.3354
P95L3	SNORD115	25.7975	3.46836			1.44833	0.366444
P95L3	GAPDH	22.3291	0
T194M3	SNORD116_a	23.8711	2.46477			1.5176	0.349267	0.347263
T194M3	SNORD116_b	24.2647	2.85837			1.44059	0.368417	0.329364
T194M3	SNORD115	24.8846	3.47829			1.45826	0.363932	0.366868
T194M3	RPS28	26.3321	4.92579
T194M3	GAPDH	21.4063	0
T194M3	SNORD116_a	23.7595	2.48142			1.53425	0.345259
T194M3	SNORD116_b	24.4802	3.20211			1.78433	0.290311
T194M3	SNORD115	24.7332	3.4552			1.43517	0.369804
T194M3	GAPDH	21.278	0
T194M4	SNORD116_a	23.2668	2.84125			1.89408	0.269044	0.262069
T194M4	SNORD116_b	23.0961	2.67055			1.25277	0.419641	0.420572
T194M4	SNORD115	25.2298	4.80429			2.78426	0.145163	0.142368
T194M4	GAPDH	20.4255	0
T194M4	SNORD116_a	23.3143	2.91808			1.97091	0.255093
T194M4	SNORD116_b	23.0604	2.66417			1.24639	0.421502
T194M4	SNORD115	25.2572	4.86094			2.84091	0.139573
T194M4	GAPDH	20.3962	0
